# Supplementary material for: Patient Satisfaction and Supportive Care Pathways in a German Head and Neck Tumor Center: A Prospective Cross-Sectional Study
Source: Healthcare (Basel). 2026 Apr 29;14(9):1192. doi: 10.3390/healthcare14091192 (PMC13163697; doi:10.3390/healthcare14091192)
Supplement: Supplementary file 1 [file healthcare-14-01192-s001.zip]

Archive with 1 entries (1 files):
- healthcare-4192407-supplementary.pdf
